# Supplementary material for: Health of Black children and youth in Canada: a scoping review
Source: BMC Public Health. 2025 Sep 2;25:3024. doi: 10.1186/s12889-025-24474-6 (PMC12403537; doi:10.1186/s12889-025-24474-6)
Supplement: Supplementary file 1 — Supplementary Material 1 [file 12889_2025_24474_MOESM1_ESM.xlsx]

## Sheet: Sheet1
SN	Author(s)	Title	Year of Publication	Province of Study	Study Design: (e.g., qualitative, quantitative, mixed methods	Data Collection Source: (e.g., Black children and youth, parents, service providers)	Sample Size:	Child and Youth Age Range or Mean (years)	Gender	Country/Region of Origin of Participants	Data Collection Methods: (e.g., interviews, surveys, focus groups)	Key Findings	Citations
1	Aisha Aiko Bruce, Adrienne Witol, Tatjana Alvadj-Korenic, Maria Mayan, Haley Greenslade, Mandeep Plaha & Mary Anne Venner	A complex interface: Exploring sickle cell disease from a parent's perspective, after moving from Sub-Saharan Africa to North America.	2018	Alberta	Qualitative method (focused ethnography)	Parents of children with sickle cell disease	12	2 to17	Male and female	Africa (Congo, Nigeria, Liberia, Burkina Faso, Cameroon, and Burundi)	Interviews	Parents described experiencing anguish when their child is diagnosed with sickle cell disease (SCD), with emotional responses heightened by memories of SCD from Sub-Saharan Africa and challenges in adapting due to social isolation and lack of a broader community. Despite the emotional struggles, parents expressed hope and trust in their healthcare team, medical advancements, and spiritual faith.	Aiko Bruce, A., Witol, A., Alvadj-Korenic, T., Mayan, M., Greenslade, H., Plaha, M., & Venner, M. A. (2018). "A complex interface: Exploring sickle cell disease from a parent's perspective, after moving from Sub-Saharan Africa to North America". Pediatric hematology and oncology, 35(7-8), 373-384. https://doi.org/https://dx.doi.org/10.1080/08880018.2018.1541949
2	Maryam Amin and Arnaldo Perez	Is the wait-for-patient-to-come approach suitable for African newcomers to Alberta, Canada?	2012	Alberta	Qualitative method	Black parents	48	3 to 5	Female (mothers)	Africa (Ethiopian, Eritrean, and Somali)	Focus groups	Barriers to prevention of early childhood caries (ECC) were associated with home-based prevention, early detection, and access to professional care. Barriers to parental prevention were related to health beliefs, knowledge, oral health approach, and skills. Barriers to early detection included perceived role of caregivers and dentists, perceived identity of ECC, ways of detecting cavities, and pa…	Amin, M., & Perez, A. (2012). Is the wait-for-patient-to-come approach suitable for African newcomers to Alberta, Canada? Community Dentistry and Oral Epidemiology, 40(6), 523–531. https://doi.org/10.1111/j.1600-0528.2012.00698.x
3	Nathalie Auger, Martine Chery, and Mark Daniel	Rising disparities in severe adverse birth outcomes among Haitians in Quebec, Canada, 1981-2006	2011	Quebec	Quantitative method	Haitian-origin mothers	2124909	Not stated	Female (mothers)	Haiti	Birth file extractions	The prevalence of adverse birth outcomes preterm birth (PTB), low birth weight (LBW), and small-for-gestational-age (SGA) among the Haitian-born mothers were 8.5%, 7.3%, and 12.6%, respectively, while among Canadian-born mothers, the prevalence were 5.8%, 4.9% and 11.5%, respectively. Over the 25-year period analyzed, extreme PTB (≤27 weeks), very PTB (28–31 weeks), and moderate PTB (32–36 weeks)…	Auger, N., Chery, M., & Daniel, M. (2012). Rising Disparities in Severe Adverse Birth Outcomes Among Haitians in Québec, Canada, 1981–2006. Journal of Immigrant and Minority Health, 14(2), 198–208. https://doi.org/10.1007/s10903-011-9460-y
4	Joesephine Etowa, Doris M. Kakuru, Akalewold Gebremeskel, Egbe B. Etowa, and Bagnini Kohoun	De-problematizing masculinity among heterosexual African, Caribbean and Black male youth and men	2022	Ontario	Qualitative method	African, Caribbean, and Black male youth/ men	63	16 to 30	Male	Africa and Caribean	Interviews and focus groups	Self-identified heterosexual African, Caribbean, and Black (ACB) men and male youth define masculinity based on their ability to provide for, protect, love, and lead their families. This positive view of masculinity emphasizes traditional roles as family breadwinners and being strong, bold, and responsible, challenging mainstream notions of Black masculinity as uncontrolled, risky, toxic, or pred…	Etowa, J., Kakuru, D. M., Gebremeskel, A., Etowa, E. B., & Kohoun, B. (2022). De-problematizing masculinity among heterosexual African, Caribbean, and Black male youth and men. Canadian Journal of Public Health, 113(4), 611-621. https://doi.org/10.17269/s41997-021-00596-3
5	Eric Roger and Mervyn Letts	Sickle cell disease of the spine in children	1999	Ontario	Quantitative method (retrospective review)	Black children with a diagnosis of sickle-cell related bony crises	30	Not stated	Male and female	Africa	Medical records	The spine represented the second most common area of bone involvement (26%) exceeded only by the knee (35%). The vertebral level affected was lumbosacral in 66% of cases, followed by thoracic in 22% and cervical in only 12%. Eighty-six percent of the children with spinal pain were anemic upon presentation, 71% had an elevated leukocyte count, 15% were hyponatremic and 15% were hyperkalemic. Minim…	Roger, E., & Letts, M. (1999). Sickle cell disease of the spine in children. (Cover story). Canadian Journal of Surgery, 42(4), 289-292.
6	Ingrid Waldron, Brannon Senger, Jacob Cookey, Margie Crown, and Phil Tibbo	Addressing stigma and promoting help-seeking among African Nova Scotian youth experiencing psychosis and other mental health problems	2023	Nova Scotia	Qualitative method (interpretive narrative approach)	African Nova Scotian youth	75	18 to 30	Male and female	Africa	Focus groups	Stigma surrounding mental illnesses in the community, lack of knowledge of illness and available services, concerns regarding negative involvement with police, or dismissal of difficulties by health care providers represent significant barriers to help-seeking in this community. Additionally, barriers include a lack of trust in health care services and a dearth of African Nova Scotian service pro…	Waldron, I., Senger, B., Cookey, J., Crown, M., & Tibbo, P. (2023). Addressing Stigma and Promoting Help-Seeking Among African Nova Scotian Youth Experiencing Psychosis and Other Mental Health Problems. Canadian Journal of Psychiatry. Revue Canadienne de Psychiatrie, 68(3), 200–207. https://doi.org/10.1177/07067437221125305
7	Antoinette N Davis, Jacqueline C Gahagan and Clemon George	“Everyone just keeps their eyes closed and their fingers crossed”: Sexual health communication among black parents and children in Nova Scotia, Canada	2013	Nova Scotia	Qualitative method	Parents of Black youth, health and education professionals, and Black youth	Phase one involved 8, while Phase two involved 26.	16 to 24	Male and female	Not stated	Phase one involved key informant interviews, while Phase two utilized focus group sessions	Six key themes emerged from the data analysis in relation to parent–child communication within Black families in Nova Scotia: 1. the gendered nature of [sexual] health communication; 2. fear and uncertainty as obstacles; 3. open and honest dialogue from an early age as a facilitator; 4. media as both a catalyst and a barrier; 5. peers as a catalyst; and 6. time constraints as an obstacle.	Davis, A. N., Gahagan, J. C., & George, C. (2013). "Everyone just keeps their eyes closed and their fingers crossed": sexual health communication among black parents and children in Nova Scotia, Canada. International Journal for Equity in Health, 12, 55. https://doi.org/10.1186/1475-9276-12-55
8	Jude Mary Cenat, Lesly Nzeusseu Kouamou, Seyed Mohammad Mahdi Moshirian Farahi, Wina Paul Darius, Rose Darly Dalexis, Michee Charles, and Cary S. Kogan	Perceived racial discrimination, psychosomatic symptoms, and resilience among Black individuals in Canada: A moderated mediation model	2022	Ontario	Quantitative method (cross-sectional design)	Black individuals	860	Mean age: 25	Male, female, other	Not stated	Online survey	Findings revealed that 81.7% of participants experienced psychosomatic symptoms, with higher prevalence among women (84.2%) compared to men (70.7%), χ 2 =21.5, p < .001; participants aged 25 to 40 years old (93.7%) compared to those aged 15–24 years old (75.2%) ( χ 2 = 45.0, p < .001). Participants reporting greater racial discrimination had more psychosomatic symptoms (89.4%) compared to others …	Cénat, J. M., Kouamou, L. N., Moshirian Farahi, S. M. M., Darius, W. P., Dalexis, R. D., Charles, M., & Kogan, C. S. (2022). Perceived racial discrimination, psychosomatic symptoms, and resilience among Black individuals in Canada: A moderated mediation model. Journal of Psychosomatic Research, 163, 111053. https://doi.org/10.1016/j.jpsychores.2022.111053 Copy
9	Jude Mary Cenat, Seyed Mohammad Mahdi Moshirian Farahi, and Rose Darly Dalexis	Prevalence and determinants of depression, anxiety, and stress symptoms among Black individuals in Canada in the context of the COVID-19 pandemic	2023	Ontario, Quebec, Alberta, Nova Scotia, New Brunswick, British Columbia, and Manitoba	Quantitative method (cross-sectional design)	Black individuals	2002	Mean age: 29.34	Male and female	Not stated	Online survey	Overall, 40.94%, 44.50%, and 31.36% of participants were classified as having clinically meaningful anxiety, depression, and stress levels, respectively, based on DASS scores. Men (45.92%) reported a higher prevalence of anxiety than women (36.27%), χ 2 (1) = 19.24, p<.001, but similar symptoms of depression and stress. The progression of the prevalence of anxiety, depression, and stress symptoms…	Cénat, J. M., Farahi, S. M. M. M., & Dalexis, R. D. (2023). Prevalence and determinants of depression, anxiety, and stress symptoms among Black individuals in Canada in the context of the COVID-19 pandemic. Psychiatry Research, 326, 115341. https://doi.org/10.1016/j.psychres.2023.115341
10	Jude Mary Cenat, Seyed Mohammad Mahdi Moshirian Farahi, Cathy Broussard, and Rose Darly Dalexis	The state of COVID-19 vaccine confidence and need in Black individuals in Canada: Understanding the role of sociodemographic factors, health literacy, conspiracy theories, traumatic stressors and racial discrimination	2024	Ontario, Quebec, Alberta, Nova Scotia, New Brunswick, British Columbia, and Manitoba	Quantitative method	Black individuals	2002	Mean age: 29.34	Male and female	Not stated	Online survey	Results showed an average score of COVID-19 vaccine confidence and need of 33.27 (SD = 7.24), with no significant difference between men (33.48; SD = 7.24) and women (33.08; SD = 7.91), t (1999) = 1.19, p = 0.234. However, there were significant differences according to employment status, migration status, age, inhabited province, spoken language, education, marital status, religion, and income. …	Cénat, J. M., Moshirian Farahi, S. M. M., Broussard, C., & Dalexis, R. D. (2024). The state of COVID-19 vaccine confidence and need in Black individuals in Canada: Understanding the role of sociodemographic factors, health literacy, conspiracy theories, traumatic stressors and racial discrimination. Vaccine, 42(4), 960–968. https://doi.org/10.1016/j.vaccine.2023.10.048
11	Arin C. Deveci ; Muskaan Gurnani, Margaret C. Wolfe-Wylie, Andrea Regina, Kristina Cordeiro, Malini G. Dave, Farid H. Mahmud, and Jill Hamilton	Looking at diabetes through different lenses: Focus groups conducted with Somali Canadian families and their health-care providers	2024	Ontario	Qualitative method	Somali Canadian parents of children living with type-1 diabetes (T1D), Somali Canadian adolescents living with T1D, and health-care professionals who care for them.	25	13 to 17	Male and female	Somali	Focus groups	Four key themes emerged from the study: the general impact of living with diabetes, the challenges of self-management, uncertainty on whose job it is to manage the diabetes, and how cultural differences between Canada and Somalia impact diabetes management. There was discordance in the perspectives of families and HCPs for all themes, but especially themes 1 and 3. Parents focussed on the social …	Deveci, A. C., Gurnani, M., Wolfe-Wylie, M. C., Regina, A., Cordeiro, K., Dave, M. G., Mahmud, F. H., & Hamilton, J. (2024). Looking at Diabetes Through Different Lenses: Focus Groups Conducted With Somali Canadian Families and Their Health-care Providers. Canadian Journal of Diabetes, 48(2), 112-119.e113. https://doi.org/https://dx.doi.org/10.1016/j.jcjd.2023.11.004
12	Bukola Salami, Benjamin Denga, Robyn Taylor, Nife Ajayi, Margot Jackson, Msgana Asefaw, and Jordana Salma	Access to mental health for Black youths in Alberta	2021	Alberta	Qualitative method (participatory action research)	Canadian-born and immigrant Black youth	10 members of advisory committee and 129 participants	16 to 30	Male, female, non-binary	Africa and the Caribbean	Interviews and conversation cafés	The study identified key barriers that limit access to and utilization of mental health services by Black youth, including a lack of cultural inclusion and safety, a lack of knowledge/information on mental health services, the cost of mental health services, geographical barriers, stigma and judgmentalism, and limits of resilience. The findings confirm that there are diverse and intersecting barr…	Salami, B., Denga, B., Taylor, R., Ajayi, N., Jackson, M., Asefaw, M., & Salma, J. (2021). Access to mental health for Black youths in Alberta. Health Promotion and Chronic Disease Prevention in Canada: Research, Policy and Practice, 41(9), 245–253. https://doi.org/10.24095/hpcdp.41.9.01
13	Natasha A. Darko, Ciann L. Wilson, and Vanessa Oliver	“We are mothers, sisters, and lovers too”: Examining young Black women's experiences navigating sex and sexual health	2024	Ontario	Qualitative method (participatory action research)	Young Black women	Seven members (regardless of gender) of advisory committee and 129 participants	15 to 29	Female	Africa and the Caribbean	Focus groups	The study identified four themes representing young Black women's narratives of navigating sexual health: perceptions and hypersexuality of Black women's bodies, navigating sexual double standards and gender roles as Black women, diverse Blackness, and migration experiences concerning sexual health and surveillance of Black women's bodies.	Darko, N. A., Wilson, C. L., & Oliver, V. (2024). “We are mothers, sisters, and lovers too”: Examining young Black women's experiences navigating sex and sexual health. American Journal of Community Psychology.
14	Oluwasegun Hassan, Rebecca Genoe, Twyla Salm, Daniel Kikulwe, and Shanthi Johnson	Barriers and facilitators of active living experiences of recently immigrated West African children in Saskatchewan, Canada	2021	Saskatchewan	Qualitative method (grounded theory)	West African immigrant families (parents and children)	15 families but 31 interviews were conducted	10 to 17	Male and female	West African countries (Nigeria, Ghana, and Ivory Coast)	Interviews	The facilitators included having an enabling environment in close proximity, parental role modeling, peer influence, and school influence. The barriers reported included the Saskatchewan weather, the neighborhood environment, societal norms such as bullying and discrimination, competing priorities for the parents, financial constraints, and the children’s passive screen time.	Hassan, O., Genoe, M. R., Salm, T., Kikulwe, D., & Johnson, S. (2021). Barriers and Facilitators of Active Living: Experiences of Recently Immigrated West African Children in Saskatchewan, Canada. International Journal of Health, Wellness & Society, 11(2), 103-120.
15	Jude Mary Cenat, Rose Darly Dalexis, Wina Paul Darius, Cary S. Kogan, and Mireille Guerrier	Prevalence of current PTSD symptoms among a sample of black individuals aged 15 to 40 in Canada: The major role of everyday racial discrimination, racial microaggresions, and internalized racism	2023	Ontario	Quantitative method (cross-sectional design)	Black individuals	860	Mean age: 24.96	Male and female	Not stated	Online survey	Findings showed that 95.1% of participants reported exposure to at least one traumatic event during their lifetime. In total, 67.11% of participants reported probable PTSD with no significant difference between men and women (68.2% and 67.8%, χ2=0.132, p=0.72). Participants born in Canada were more likely to experience significant PTSD symptoms, compared to those born abroad (70.92% and 53.14%, χ…	Cénat, J. M., Dalexis, R. D., Darius, W. P., Kogan, C. S., & Guerrier, M. (2023). Prevalence of current PTSD symptoms among a sample of black individuals aged 15 to 40 in Canada: The major role of everyday racial discrimination, racial microaggresions, and internalized racism. Canadian Journal of Psychiatry, 68(3), 178-186. https://doi.org/10.1177/07067437221128462
16	Jude Mary Cenat, Élisabeth Dromer, Emmanuelle Auguste, Rose Darly Dalexis, Wina Paul Darius, Cary S. Kogan, and Mireille Guerrier	Frequency and factors related to substance use among Black individuals aged 15–40 years old in Canada: The role of everyday racial discrimination	2023	Ontario	Quantitative method (cross-sectional design)	Black individuals	860	Mean age: 24.96	Male, female, and other	Not stated	Online survey	The findings showed that 14.8% (95% CI [8.60, 20.94]) of participants reported using any substance (i.e., alcohol, cannabis, and other drugs) in the past 12 months. Men reported a significantly higher frequency of substance use than women (25.7% vs. 11.1%; x2 = 27.67, p < .001). Everyday racial discrimination (ß=.27, p < .001) and place of birth (born in Canada, ß=.14,p<.001) were positively asso…	Cénat, J. M., Dromer, É., Auguste, E., Dalexis, R. D., Darius, W. P., Kogan, C. S., & Guerrier, M. (2023). Frequency and Factors Related to Substance Use Among Black Individuals Aged 15–40 Years Old in Canada: The Role of Everyday Racial Discrimination. Psychololgy of Addictive Behaviors, 37(5), 695-708. https://doi.org/10.1037/adb0000913
17	Jennie Haw, Jean Walrond, John Jayachandran,Dzifa Dordunoo, Hannah Eche-Ameh, Ufuoma Muwhen, Princess Phiri, Jaya Rastogi, and BibaTinga	Sickle cell disease and the need for blood: Barriers to donation for African, Caribbean, and Black young adults in Canada	2023	Alberta British Columbia Ontario Quebec	Qualitative method (community-based research)	African, Caribbean, and Black young adults	23	19 to 35	Male and female	Africa and the Caribbean	Focus groups and interviews	Applying a socio-ecological model, multiple levels of interacting barriers to blood donation were identified. These included macro-level barriers(e. g., systemic racism, mistrust of the healthcare system, sociocultural beliefs and views about blood and sickle cell disease), mezzo-level barriers (e.g., deferral criteria, minimum hemoglobin levels, donor questionnaire, access, parental concerns), a…	Haw, J., Walrond, J., Jayachandran, J., Dordunoo, D., Eche-Ameh, H., Muwhen, U., Phiri, P., Rastogi, J., & Tinga, B. (2023). Sickle cell disease and the need for blood: Barriers to donation for African, Caribbean, and Black young adults in Canada. Transfusion, 63(7), 1324–1332. https://doi.org/10.1111/trf.17396
18	Francisca Omorodion, Kenny Gbadebo, and Phillipine Ishak	HIV vulnerability and sexual risk among African youth in Winsor, Canada	2007	Ontario	Qualitative method	African youth	25	18 to 25	Male and female	Africa (Nigeria, Ghana, Sudan, Liberia, Somalia, and Sierra Leone )	Interviews	The analysis of the interviews identified four major themes. Firstly, there was a general awareness and concern about sexually transmitted infections (STIs) and HIV/AIDS among the participants. Secondly, the influence of partners played a significant role in negotiating sexual activities and discussing sexual matters. Thirdly, the effects of migration and the availability of healthcare influenced…	Omorodion, F., Gbadebo, K., & Ishak, P. (2007). HIV vulnerability and sexual risk among African youth in Windsor, Canada. Culture, Health & Sexuality, 9(4), 429–437. https://doi.org/10.1080/13691050701256721
19	Helen Okoye, Emmanuela Ojukwu, Mauricio Coronel Villalobos, and Elizabeth Saewyc	Racism as a social determinant of health: Link to school- related psychosocial stressors in a population- based sample of African adolescents in Canada	2023	British Columbia	Quantitative method (Secondary analysis of the population-based 2018 British Columbia Adolescent Health Survey dataset)	African Canadian adolescents	942	12 to 18	Male and female	Africa	Surveys	More than 38% of the adolescents reported racism in the year preceding the survey. Regardless of gender and birthplace, and controlling for covariates, those who experienced racism were significantly more likely to report peer victimization, which includes teasing, social exclusion, cyberbullying and sexual harassment, and they felt less safe and connected to their schools compared to those who d…	Okoye, H., Ojukwu, E., Coronel Villalobos, M., & Saewyc, E. (2023). Racism as a social determinant of health: Link to school-related psychosocial stressors in a population-based sample of African adolescents in Canada. Journal of Advanced Nursing, 79(9), 3498–3512. https://doi.org/10.1111/jan.15673
20	Jude Mary Cénat, Seyed Mohammad Mahdi Moshirian Farahi, Schwab Mulopo Bakombo, Rose Darly Dalexis, Roland Pongou, Lisa Caulley, Sanni Yaya, Josephine Etowa, and Vivek Venkatesh	Vaccine mistrust (VM) among Black individuals in Canada: The major role of health literacy, conspiracy theories, and racial discrimination in the healthcare system	2023	Ontario, Quebec, British Columbia, Alberta, Nova Scotia, New Brunswick, and Manitoba	Quantitative method (cross-sectional design)	Black individuals	2002	Mean age: 29.34	Male and female	Not stated	Surveys	Those with a history of COVID‐19 infection had higher COVID‐19 VM score (M=11.92, SD=3.88) compared to those with no history of infection (M=11.25, SD=3.83), t (1999)=−3.85, p<0.001. Participants who reported having experienced major racial discrimination in healthcare settings were more likely to report COVID‐19 VM (M=11.92, SD=4.03) than those who were not (M=11.36, SD=3.77), t (1999)=−3.05, p=…	Cénat, J. M., Moshirian Farahi, S. M. M., Bakombo, S. M., Dalexis, R. D., Pongou, R., Caulley, L., Yaya, S., Etowa, J., & Venkatesh, V. (2023). Vaccine mistrust among Black individuals in Canada: The major role of health literacy, conspiracy theories, and racial discrimination in the healthcare system. Journal of Medical Virology, 95(4), e28738. https://doi.org/10.1002/jmv.28738
21	Carmen H Logie, Moses Okumu, Shannon Ryan, Dahlak M Yehdego, and Nakia Lee-Foon	Adapting and pilot testing the Healthy Love HIV and sexually transmitted infection prevention intervention with African, Caribbean and Black women in community-based settings in Toronto, Canada	2018	Ontario	Mixed methods	African, Caribbean and Black women	Qualitative: 9. Quantitative: 80	Qualitative mean age: 29.33. Quantitative mean age: 27.21	Female	Africa and the Caribbean	Focus group for the qualitative. Surveys for the quantitative part.	Mixed-effect regression results indicated significant increases in condom use self-efficacy and sexually transmitted infection (STI) knowledge scores from T1 to T3. Qualitative feedback revealed increased STI knowledge, confidence using condoms and suggestions for future HLWs. The suggestions for future HLWs were increasing the reach and frequency to enhance community awareness of HIV and STIs.	Logie, C. H., Okumu, M., Ryan, S., Yehdego, D. M., & Lee-Foon, N. (2018). Adapting and pilot testing the Healthy Love HIV and sexually transmitted infection prevention intervention with African, Caribbean and Black women in community-based settings in Toronto, Canada. International Journal of STD & AIDS, 29(8), 751–759. https://doi.org/10.1177/0956462418754971
22	Kimberly Matheson, Skye Jorden, and Hymie Anisman	Relations between trauma experiences and psychological, physical and neuroendocrine functioning among Somali refugees: Mediating role of coping with acculturation stressors	2008	Ontario	Quantitative methods	Somali refugees	90	Mean age: 24.9	Male and female	Somali	Surveys	Somali refugees to Canada consistently reported encountering trauma, which was related to poorer self-reported outcomes (trauma symptoms, depressive affect, physical health), and these relations were mediated by increased use of emotion-focused (especially avoidant) coping strategies. Trauma symptoms and multiple traumatic experiences were associated with an exaggerated morning cortisol rise, but…	Matheson, K., Jorden, S., & Anisman, H. (2008). Relations between trauma experiences and psychological, physical and neuroendocrine functioning among Somali refugees: mediating role of coping with acculturation stressors. Journal of Immigrant and Minority Health, 10(4), 291-304. https://doi.org/10.1007/s10903-007-9086-2
23	Eleanor Maticka-Tyndale, Jelani Kerr, Robert Mihan, Rhulangane Mungwete & ACBY Study Team	Condom use at most recent intercourse among African, Caribbean, and Black youth in Windsor, Ontario	2016	Ontario	Quantitative methods (cross-sectional survey)	African, Caribbean, and Black Youth	283	16 to 25	Male and female	Africa and the Caribbean	Surveys	Among women, condom use was associated with micro-, situational-, and individual-level influences. Among men, condom use was associated with chrono-level and individual-level influences.	Maticka-Tyndale, E., Kerr, J., Mihan, R., & Mungwete, R. (2016). Condom Use at Most Recent Intercourse Among African, Caribbean, and Black Youth in Windsor, Ontario. International Journal of Sexual Health, 28(3), 228-242. https://doi.org/10.1080/19317611.2016.1198444
24	Eleanor Maticka-Tyndale, Jelani Kerr, Robert Mihan, and the ACBY Team	A profile of the sexual experiences of African, Caribbean and Black Canadian youth in the context of Canadian youth sexuality	2016	Ontario	Quantitative methods	African, Caribbean and Black Canadian youth	510	16 to 25	Male, female, transman, and transwoman	Africa and the Caribbean	Surveys	Nearly 3/4 of the Black and Caribbean youth reported sexual intercourse experience compared to well under ½ of the African youth. Overall, African were less experienced than Caribbean and Black youth and, within the African group, Muslim less than Christian youth. This included age of initiating various sexual activities, number of partners, use of condoms, and experiences of either non-volitiona…	Maticka-Tyndale, E., Kerr, J., & Mihan, R. (2016). A profile of the sexual experiences of African, Caribbean and Black Canadian youth in the context of Canadian youth sexuality. Canadian Journal of Human Sexuality, 25(1), 41-52. https://doi.org/10.3138/cjhs.251-A1
25	Robert Mihan, Jelani Kerr, Eleanor Maticka-Tyndale & The ACBY Team	HIV-related stigma among African, Caribbean, and Black youth in Windsor, Ontario	2016	Ontario	Quantitative methods	African, Caribbean, and Black youth	510	16 to 25	Male and female	Africa and the Caribbean	Surveys	Statistically significant negative associations were found between levels of stigma and knowledge and HIVtesting history. Ethno-religious identity and gender had both direct and indirect effects on stigma. African-Muslim participants had higher levels of stigma, lower knowledge, and were less likely to have been tested for HIV infection than other ethno-religious groups. Male participants had hig…	Mihan, R., Kerr, J., Maticka-Tyndale, E., & ACBY Team (2016). HIV-related stigma among African, Caribbean, and Black youth in Windsor, Ontario. AIDS Care, 28(6), 758–763. https://doi.org/10.1080/09540121.2016.1158397
26	Nakia Lee-Foon, Clemon George, Jacqueline Gahagan, Josephine Etowa & Robert Weaver	Minding the gap: health and social care provider perceptions of parental communication and Black Canadian youths’ sexual health	2018	Ontario	Qualitative method	Health and social providers who worked with African, Caribbean or Black (ACB) parents and youth	17	Not stated	Male and female	Not stated	Interviews	Providers believed that many parents were unlikely to explicitly discuss sexual health or HIV prevention with young people. Additionally, providers perceived that the content of and approach to parent-youth sexual health communication differed between African and Caribbean clients. Moreover, providers believed that both parents’ and young people’s sex and gender impacted the quality, content and …	Lee-Foon, N., George, C., Gahagan, J., Etowa, J., & Weaver, R. (2018). Minding the gap: health and social care provider perceptions of parental communication and Black-Canadian youths' sexual health. Culture, Health & Sexuality, 20(12), 1347–1361. https://doi.org/10.1080/13691058.2018.1435905
27	Momar Ndao, Etienne Bandyayera, Evelyne Kokoskin, David Diemert, Theresa W. Gyorkos, J. Dick MacLean, Ron St. John, and Brian J. Ward	Malaria “epidemic” in Quebec: diagnosis and response to imported malaria	2005	Quebec	Quantitative method	African refugees	221	Mean age: 17	Male and female	Africa (Burundi, the Democratic Republic of the Congo, Rwanda, and Tanzania	Surveys and blood samples	Most of the 221 refugees (161 [73%]) had had at least 1 episode of malaria while in the refugee camps. Since arrival in Canada, 87 (39%) had had symptoms compatible with malaria for which medical care was sought. Complete or partial records were obtained for 66 of these refugees and for 2 asymptomatic adults whose children were found to have malaria: malaria had been appropriately investigated in…	Ndao, M., Bandyayera, E., Kokoskin, E., Diemert, D., Gyorkos, T. W., MacLean, J. D., John, R. S., & Ward, B. J. (2005). Malaria "epidemic" in Quebec: diagnosis and response to imported malaria. Canadian Medical Association Journal (CMAJ), 172(1), 46-50. https://doi.org/10.1503/cmaj.1031862
28	Samah Osman, Olivia Aiello, Khadija Brouillette, Mischa Taylor, Kwame McKenzie, Andre M. N. Renzaho, Jo Henderson, Hayley Hamilton, and Bukola Salami	“Dual Pandemics”: Intersecting Influences of Anti-Black Racism and the COVID-19 Pandemic on the Mental Health of Black Youth	2024	Most provinces and territories were represented apart from Saskatchewan, New Brunswick, Prince Edward Island, Northwest Territories, and Yukon Territory.	Qualitative method	Black youth	48	16 to 30	Male and female	Not stated	Interviews	The study found that the "dual pandemics" of the COVID-19 pandemic and systemic anti-Black racism, particularly in the form of police violence and the subsequent Black Lives Matter movement, had a negative impact on the mental health of Black youth. Four main themes emerged from the study: ongoing exposure to acts of anti-Black racism, compounding effect of racism on mental health, high stress le…	Osman, S., Aiello, O., Brouillette, K., Taylor, M., McKenzie, K., Renzaho, A. M. N., Henderson, J., Hamilton, H., & Salami, B. (2024). "Dual Pandemics": Intersecting Influences of Anti-Black Racism and the COVID-19 Pandemic on the Mental Health of Black Youth. The Canadian Journal of Nursing Research, https://doi.org/10.1177/08445621241253116
29	Payal Jani, Nuri Song,Erin Artna, Joonsoo Lyeo, Ashley Assam, Faith Maelzer, Adreiene Murphy, Angelo Grant, and Suzanne Archie	Online Knowledge Translation Program Involving Video Games and University Student-Led Tutorials About Cannabis and Psychosis for Black Youth: Mixed Method Feasibility Study	2022	Ontario	Mixed methods	Black youth	9	16 to 19	Male and female	Africa and the Caribean	Pre-/ post-quiz, post-gameplay survey, and tutorial discussion sessions	There was a significant improvement in scores (P<.05) post-KT program. Thematic analysis of the facilitated tutorials revealed three major themes: video game satisfaction, marijuana and psychosis literacy, and help-seeking awareness. Overall, participants showed an increased awareness and understanding of the subject matter after the gameplay and tutorial intervention.	Jani, P., Song, N., Artna, E., Lyeo, J., Assam, A., Maelzer, F., Murphy, A., Grant, A., & Archie, S. (2022). Online Knowledge Translation Program Involving Video Games and University Student-Led Tutorials About Cannabis and Psychosis for Black Youth: Mixed Method Feasibility Study. JMIR Formative Research, 6(6), e33693. https://doi.org/10.2196/33693
30	Paulin Mulatris, Malanga-Georges Liboy	Around the diversity of sexual orientations: a cross-reference between Africa and Canada among young francophones of Sub-Saharan African immigration	2020	Alberta	Qualitative	Black youth	Canada: 10	14 to 17	Unisex	Africa	Interviews and focus groups	Findings from participants in Canada Homosexuality - a misunderstood subject: New immigrant adolescents in Edmonton found it difficult to understand homosexuality. The study found that these participants could not fathom intimate relations between two members of the same sex because of their socialization in a fundamentally heteronormative context. The study found young immigrants could not find …	Mulatris, P., & Liboy, M. G. (2020). Autour de la diversité des orientations sexuelles: regard croisé Afrique-Canada parmi les jeunes francophones issus de l'immigration africaine subsaharienne. Canadian Ethnic Studies, 52(1), 73-93.
31	Alix Adrien, Jean-François Boivin, Catherine Hankins, Viviane Leaune, Yves Tousignant and Johanne Tremblay	Use of qualitative and quantitative methods to study attitudes related to AIDS among Montrealers of Haitian origin	1993	Quebec	Mixed methods: qualitative, quantitative	Black youth	Quantitative: 777. Qualitative: 49 to 70	15 to 30	Unisex	Haiti	interviews, focus groups	Attitudes toward AIDS: The respondents supported the identification of AIDS carriers, the stigmatization of AIDS carriers, AIDS carriers in quarantine, obligatory screening for all and screening for AIDS as a condition for immigration. The average of the respondents answering in the affirmative to these first five survey questions increased from 12.32% in Phase I to 15.75% in phase 2 and to 17.46…	Adrien, A., Boivin, J. F., Hankins, C., Leaune, V., Tousignant, Y., & Tremblay, J. (1993). Use of qualitative and quantitative methods to study attitudes related to AIDS among Montrealers of Haitian origin. Canadian Journal of Public Health, 84(3), 186-191
32	Jelani Kerr, Toya Northington, Tamara Sockdjou, and Eleanor Maticka-Tyndale	Perceived Neighborhood Quality and HIV-related Stigma among African Diasporic Youth; Results from the African, Caribbean, and Black Youth (ACBY) Study	2018	Ontario	Quantitative method	African, Caribbean, and Black Youth	543	16 to 25	Male and female	Africa and the Caribbean	Surveys	Residents in more socially disordered neighborhoods (p<.05), males (p<.001), African- Muslim youth (p<.01), and individuals with lower HIV- knowledge (p<.001) endorsed stigmatizing beliefs more often.	Kerr, J., Northington, T., Sockdjou, T., & Maticka-Tyndale, E. (2018). Perceived neighborhood quality and HIV- related stigma among african diasporic youth; results from the african, caribbean, and black youth (ACBY) study. Journal of Health Care for the Poor and Underserved, 29(2), 651-663. https://doi.org/10.1353/hpu.2018.0049
33	John Baptist Ngobi, Kevin Pottie, Lynne Leonard, Peter Tugwell, Steven Hoffman, and Vivian Welch	Multi-level barriers to reaching HIV testing among young heterosexual African migrants from HIV-endemic countries in Ottawa	2020	Ontario	Qualitative method (grounded theory)	Young heterosexual African migrants from HIV-endemic countries	20	18 to 29	Male and female	Africa (Central Africa, East Africa, Horn of Africa, and West Africa	Interviews	Participants described access barriers and enablers at the testing stages of approachability, acceptability, and availability. Participants were, however, often unable to recognize the need for HIV testing, unable to actively seek and choose HIV testing and reach HIV testing at the intrapersonal, interpersonal, organizational, community, and policy levels. Lack of outreach programs and inability …	Ngobi, J. B., Pottie, K., Leonard, L., Tugwell, P., Hoffman, S., & Welch, V. (2020). Multi-level barriers to reaching HIV testing among young heterosexual African migrants from HIV-endemic countries in Ottawa. Canadian Journal of Human Sexuality, 29(1), 79-93. https://doi.org/10.3138/cjhs.2019-0033
34	Nakia K. Lee-Foon, Carmen H. Logie, Arjumand Siddiqi, and Daniel Grace	"I just trust what Google says, it's the Bible": Exploring young, Black gay and other men who have sex with men's (YBGM) evaluation of sexual health information sources in Toronto, Canada	2020	Ontario	Qualitative method (grounded theory)	Young Black gay	22	15 to 30	cis­-gender male, transgender man, and non-­binary	Sub-Saharan Africa and the Caribbean	Interviews	Findings revealed evaluation strategies varied by source: friends, the internet and healthcare providers. Friends’ information was deemed credible if they were older, shared social locations and provided embodied testimonials. Testimonials mirrored oral­traditions specific to Black populations where oral narratives help disseminate sensitive information in a culturally relevant way. Website selec…	Lee-Foon, N. K., Logie, C. H., Siddiqi, A., & Grace, D. (2021). "I just trust what Google says, it's the Bible": Exploring young, Black gay and other men who have sex with men's evaluation of sexual health information sources in Toronto, Canada. Canadian Journal of Human Sexuality, 29(3), 275-288. https://doi.org/10.3138/CJHS.2020-0026
35	Dania A. Monagel, Jessica Monteiro, Jennifer Thull-Freedman, Angela Ruzycki, Michael Leaker, and MacGregor Steele	Clinical features at diagnosis of sickle cell disease prior to universal newborn screening in Alberta	2022	Alberta	Quantitative method (retrospective review)	Children with sickle cell disease (SCD)	126	0 to 18	Male and female	African descent	Health record	Forty-three (35%) patients were born in Alberta. Patients were mostly (95.3%) of African descent. Of patients born in Alberta, 63% (26/43) were diagnosed at >12 months of age, with a median age at diagnosis of 18 months (IQR = 4–39). This was significantly older (P < 0.001) than children born in the USA or in Canadian provinces with sickle cell disease newborn screening programs, where the median…	Monagel, D. A., Monteiro, J., Thull-Freedman, J., Ruzycki, A., Leaker, M., & Steele, M. (2022). Clinical features at diagnosis of sickle cell disease prior to universal newborn screening in Alberta. Paediatrics & Child Health, 27(8), 464-468. https://doi.org/10.1093/pch/pxac070
36	Nancy Robitaille, Edgard E Delvin, and Heather A Hume	Newborn screening for sickle cell disease: A 1988–2003 Quebec experience	2006	Quebec	Quantitative method (retrospective review)	Children with sickle cell disease (SCD) whose mother or father was black	9619	Newborn	Not stated	Not stated	Medical charts	A total of 9619 infants were screened: 8142 (84.6%) had a normal phenotype, 1477 (15.4%) had sickle cell trait or disease. Seventy-two infants out of 78 were correctly diagnosed with sickle cell disease (SCD) during newborn screening: 37 (0.4%) were classified as HbSS or HbS-beta-thalassemia and 35 (0.4%) had HbSC disease. Of these 72 infants, 67 (93.1%) were immediately enrolled in a multidiscip…	Robitaille, N., Delvin, E. E., & Hume, H. A. (2006). Newborn screening for sickle cell disease: A 1988-2003 Quebec experience. Paediatrics and Child Health, 11(4), 223-227. https://doi.org/10.1093/pch/11.4.223
37	Irenius Konkor, Paul Mkandawire, Roger Antabe, Isaac Luginaah, Winston Husbands, Josephine Wong, Erica Lawson, Josephine Etowa, Francisca Omorodion, Martin D. McIntosh	Sexual Debut Among Heterosexual Men of African and Caribbean Descent: Are the Youth Initiating Sex Earlier than the Older Generation?	2021	Ontario	Quantitative method (retrospective analysis)	Heterosexual African, Caribbean, and Black (ACB) men	879	15 to 29	Male	Africa and the Caribbean	Surveys	At city level, the results show marked spatial variations, with youth in cities of Toronto, Ottawa, and London at the highest risk of early sexual debut relative to those in Windsor. There was a generational shift in the pattern of sexual initiation, with younger heterosexual ACB men initiating sexual intercourse earlier compared with older generation.	Konkor, I., Mkandawire, P., Antabe, R., Luginaah, I., Husbands, W., Wong, J., Lawson, E., Etowa, J., Omorodion, F., & McIntosh, M. D. (2021). Sexual Debut Among Heterosexual Men of African and Caribbean Descent: Are the Youth Initiating Sex Earlier than the Older Generation?. Archives of Sexual Behavior, 50(6), 2359–2369. https://doi.org/10.1007/s10508-020-01855-z
38	Omolola Olawo, Beryl Pilkington, Nazilla Khanlou	Identity-Related Factors Affecting the Mental Health of African Immigrant Youth Living in Canada	2019	Ontario	Qualitative method (interpretive descriptive)	African immigrant youth	8	18 to 25	Male and female	Africa (Nigeria, Ghana, Ethiopia, Zambia, and Gambia)	Interviews	Findings show that the participants faced challenges such as finding a support system, experiencing discrimination and othering, and dealing with identity and culture shock.	Olawo, O., Pilkington, B., & Khanlou, N. (2021). Identity-Related Factors Affecting the Mental Health of African Immigrant Youth Living in Canada. International Journal of Mental Health and Addiction, 19(3), 701–713. https://doi.org/10.1007/s11469-019-00177-z
39	Helen U. Okoye and Elizabeth Saewyc	Fifteen-year trends in self-reported racism and link with health and well-being of African Canadian adolescents: a secondary data analysis	2021	British Columbia	Quantitative method (secondary analysis)	African Canadian adolescents	Unweighted sample size: 2448	12 to 18	Male and female	African	Surveys	Racial discrimination was significantly different across the survey years (Adjusted F = 4.60, p < .01), with the highest percentage of adolescents reporting past year racial discrimination in 2018 (29.9%) and the lowest percentage in 2013 (21.3%). Girls and immigrant African Canadian adolescents were more likely to have experienced racial discrimination. However, girls and Canadian-born adolescen…	Okoye, H. U., & Saewyc, E. (2021). Fifteen-year trends in self-reported racism and link with health and well-being of African Canadian adolescents: a secondary data analysis. International Journal for Equity in Health, 20(1), 108. https://doi.org/10.1186/s12939-021-01446-x
40	Cris-Carelle Kengneson, Rosanne Blanchet, Dia Sanou, Malek Batal, Karen P Phillips, and Isabelle Giroux	Maternal perceptions and concerns about children’s weight status and diet quality: a study among Black immigrant families	2022	Ontario	Quantitative method (cross-sectional design)	Black immigrant mothers of Sub-Saharan African and Caribbean origin	186	6 to 12	Children gender: males and females	Sub-Saharan African and the Caribbean	Surveys	Among mothers, 32·4 % perceived their child as having overweight while 48·4 % expressed concerns about child weight. Girls and children with overweight or obesity were significantly more likely to be perceived as having overweight by their mothers than boys and normal-weight children, respectively. Mothers of children living with obesity, but not overweight, were significantly more likely to be c…	Kengneson, C. C., Blanchet, R., Sanou, D., Batal, M., Phillips, K. P., & Giroux, I. (2021). Maternal perceptions and concerns about children's weight status and diet quality: a study among Black immigrant families. Public health nutrition, 25(8), 1–14. https://doi.org/10.1017/S1368980021004729
41	Annette Bailey, Renee Bailey, Gary Newman, Andrew Barrett, Megan Nguyen, and Jabari Lindsay	Deconstructing the Trauma‑Altered Identity of Black Men	2023	Ontario	Qualitative method (secondary analysis)	Black males	85	14 to 25	Males	Not stated	Interviews and focus groups	The analysis revealed three primary themes that encapsulate the trauma-altered identity (TAI) concept. First, the theme "trapped by the trauma of systemic oppression" highlights how systemic oppression creates a sense of entrapment in the lives of Black males, affecting their worldview and psychological state. Second, "identity marred by the trauma of systemic oppression" describes how these trau…	Bailey, A., Bailey, R., Newman, G., Barrett, A., Nguyen, M., & Lindsay, J. (2023). Deconstructing the Trauma-Altered Identity of Black Men. Journal of Child & Adolescent Trauma. https://doi.org/10.1007/s40653-023-00526-0
42	Bukola Salami, Dominic A. Alaazi, Siciida Ibrahim, Sophie Yohani, Shannon D. Scott, Helen Vallianatos, Liana Urichuk, and Bonnieca Islam	African Immigrant Parents’ Perspectives on the Factors Influencing Their Children’s Mental Health	2021	Alberta	Qualitative method (participatory action research)	African Immigrant parents	81	18 or younger	Male and female	Africa	Conversation cafés and focus groups	Parents identified racial discrimination, limited mental health awareness, limited access to mental health supports, changing family dynamics, parental absenteeism, and unresolved pre-migration trauma as factors influencing their children’s mental health. These factors were perceived as contributing to children’s experiences of material deprivation, social problems, and emotional difficulties.	Salami, B., Alaazi, D. A., Ibrahim, S., Yohani, S., Scott, S. D., Vallianatos, H., Urichuk, L., & Islam, B. (2022). African Immigrant Parents’ Perspectives on the Factors Influencing Their Children’s Mental Health. Journal of Child and Family Studies, 31(1), 142-154. https://doi.org/10.1007/s10826-021-02130-y
43	Bukola Salami, Yawa Idi, Yar Anyieth, Lisa Cyuzuzo, Benjamin Denga, Dominic Alaazi, Philomina Okeke-Ihejirika	Factors that contribute to the mental health of Black youth	2022	Alberta	Qualitative method (participatory action research)	Black youth	99	16 to 30	Male, female, and nonbinary	Africa and the Caribbean	Individual interviews and Conversation cafés	Participants identified the dominant factors contributing to mental health problems as racial discrimination, the intergenerational gap in families, microaggression and stigma, academic expectations, financial stress, lack of identity, previous traumatic events and religion. They also identified factors that contributed positively to mental health, including a sense of accomplishment, openness ab…	Salami, B., Idi, Y., Anyieth, Y., Cyuzuzo, L., Denga, B., Alaazi, D., & Okeke-Ihejirika, P. (2022). Factors that contribute to the mental health of Black youth. Canadian Medical Association Journal (CMAJ), 194(41), E1404-E1410. https://doi.org/10.1503/cmaj.212142
44	Carlos Khalil, Rachel Goldfarb, Robb Travers, Todd Coleman, and ACBY Study Team	HIV risk in African, Caribbean and Black youth: perceptions of community leaders in the Windsor-Sussex Region	2021	Ontario	Qualitative method	Community leaders	28	Not stated	Male and female	Not stated	Interviews and focus groups	Community leaders’ answers were organized into two groups of risk factors: direct and distal factors. Direct factors were regarded as increasing HIV risk and included beliefs and conventions, poor sexual health education and knowledge, and lack of community services. Distal causes were contextual factors that increased HIV risk; these included racism, poverty, family breakdown, and immigration ch…	Khalil, C., Goldfarb, R., Travers, R., & Coleman, T. (2021). HIV risk in African, Caribbean and Black youth: perceptions of community leaders in the Windsor-Sussex Region. University of Toronto Medical Journal, 98(3), 38-44.
45	Sophie Yohani, Bukola Salami, Philomina Okeke-Ihejirika, Helen Vallianatos, Dominic Alaazi, and Christina Nsaliwa	“If You Say You Have Mental Health Issues, Then You Are Mad”: Perceptions of Mental Health in the Parenting Practices of African Immigrants in Canada	2020	Alberta	Qualitative method (participatory approach and critical ethnographic research design).	Parents, community leaders, service providers and policymakers	58	Not stated	Not stated	Parents and community leaders were from Africa (Somalia, Nigeria, Ghana, Ivory Coast, Cameroon, South Sudan, Eritrea, Zimbabwe, Senegal, Kenya, Uganda, and Sierra Leone)	Interviews	Findings show that linguistic differences, cultural beliefs, and life experiences play a role in how African immigrants living within the Canadian context view mental health and mental health difficulties. Mental health is often equated with mental illness (madness) or spiritual problems within the African immigrant community. This perception can lead to stigmatization and reluctance to discuss o…	Yohani, S., Salami, B., Okeke-Ihejirika, P., Vallianatos, H., Alaazi, D., & Nsaliwa, C. (2020). "If You Say You Have Mental Health Issues, Then You Are Mad": Perceptions of Mental Health in the Parenting Practices of African Immigrants in Canada. Canadian Ethnic Studies, 52(3), 47-66. https://doi.org/10.1353/ces.2020.0016
46	Pascale Grégoire-Pelchat, Nathalie Alos, Virginie Ribault, Yves Pastore, Nancy Robitaille, and Geneviève Mailhot	Vitamin D Intake and Status of Children With Sickle Cell Disease in Montreal, Canada	2018	Quebec	Quantitative method	Children with sickle cell disease	119	Median age: 11.1	Male and female	Sub-Saharan Africa, Arab, and Haiti	Medical records	Predominant genotypes were homozygous hemoglobin S (60%) and sickle hemoglobin-C (32%). Vitamin D deficiency (25OHD<30nmol/L) and insufficiency (30 to 49nmol/L) were present in 31% and 37% of children, respectively. Vitamin D-sufficient children (25OHD>50nmol/L) had higher hemoglobin levels, lower leukocyte, reticulocyte, and neutrophil counts, compared with vitamin D-deficient and insufficient c…	Grégoire-Pelchat, P., Alos, N., Ribault, V., Pastore, Y., Robitaille, N., & Mailhot, G. (2018). Vitamin D Intake and Status of Children With Sickle Cell Disease in Montreal, Canada. Journal of Pediatric Hematology Oncology, 40(8), e531-e536. https://doi.org/10.1097/MPH.0000000000001306
47	Adrien, A., Leaune, V., Remis, R. S., Boivin, J. F., Rud, E., Duperval, R., and Noël, G. E.	Migration and HIV: an epidemiological study of Montrealers of Haitian origin	1999	Quebec	Quantitative method	Montrealers of Haitian origin	4993	Mean age: 30	Male and female	Haiti	Surveys and laboratory testing	Overall, HIV prevalence was 1.3% (1.6% in men and 1.1% in women). The HIV prevalence was lower among those born in Canada or who had resided in Canada longer. The prevalence among subjects who had travelled to Haiti in the previous 5 years was twice the rate of those who had not. The study identified several factors associated with increased HIV prevalence, including recent immigration to Canada …	Adrien, A., Leaune, V., Remis, R. S., Boivin, J. F., Rud, E., Duperval, R., & Noël, G. E. (1999). Migration and HIV: an epidemiological study of Montrealers of Haitian origin. International Journal of STD & AIDS, 10(4), 237–242. https://doi.org/10.1258/0956462991914005
48	Jude Mary Cénat, Cary Kogan, Pari‐Gole Noorishad, Saba Hajizadeh, Rose Darly Dalexis, Assumpta Ndengeyingoma, and Mireille Guerrier	Prevalence and correlates of depression among Black individuals in Canada: The major role of everyday racial discrimination	2021	Ontario and Quebec	Quantitative method	Black individuals	845	Mean age: 24.96	Male, female, and other	Not stated	Surveys	In total, 65.87% of participants reported severe depressive symptoms, with higher rates among women, those who are employed, and those born in Canada. The linear regression models showed that everyday racial discrimination is the best predictor of depressive symptoms, with a final model explaining 25% of the variance. A logistic regression model demonstrated that those experiencing a high level o…	Cénat, J. M. , Kogan, C. , Noorishad, P.-G. , Hajizadeh, S. , Dalexis, R. D. , Ndengeyingoma, A. , & Guerrier, M. (2021). Prevalence and correlates of depression among Black individuals in Canada: The major role of everyday racial discrimination. Depression Anxiety, 38, 886–895. https://doi.org/10.1002/da.23158
49	Morton Beiser, Busher Taa, Haile Fenta-Wube, Yonas Baheretibeb, Clare Pain, Mesfin Araya	A comparison of levels and predictors of emotional problems among preadolescent Ethiopians in Addis Ababa, Ethiopia, and Toronto, Canada	2012	Ontario	Quantitative method	Person most knowledgeable (PMK) about the child (in most cases, the mother) and preadolescent Ethiopians	Toronto: 64	11 to 13	Male and Female	Ethiopia	Surveys	The Toronto sample's mean parent rating of emotional problems was M=9.46, SD=2, while self-rating was M=10.09, SD=2.56. The depression of the person most knowledgeable about the child significantly predicted the parent's rating of emotional problems. Perceived discrimination was a significant predictor of self-rated EP for the Toronto sample.	Beiser, M., Taa, B., Fenta-Wube, H., Baheretibeb, Y., Pain, C., & Araya, M. (2012). A comparison of levels and predictors of emotional problems among preadolescent Ethiopians in Addis Ababa, Ethiopia, and Toronto, Canada. Transcultural Psychiatry, 49(5), 651–677. https://doi.org/10.1177/1363461512457155
50	Akwasi Owusu-Bempah, Harvey L. Nicholson Jr., Amanda Butler, Ruth Croxford, and Fiona G. Kouyoumdjian	Opioid toxicity deaths in Black persons who experience provincial incarceration in Ontario, Canada 2015-2020: A population-based study	2023	Ontario	Quantitative method	Black people	16177	Mean age: 30	Male and female	Not stated	The correctional data from the Ministry of the Solicitor Genera was assessed and analysed.	Between 2015 and 2020, 0.9% (n = 137) of 16,177 Black persons who experienced incarceration died from opioid toxicity in custody or post-release, for an opioid toxicity death rate of 0.207 per 100 person years. In the two weeks post-release, the opioid toxicity death rate was 1.34 per 100 person years. Standardized for age and compared with persons not incarcerated, the mortality ratio (SMR) was …	Owusu-Bempah, A., Nicholson, J., Butler, A., Croxford, R., & Kouyoumdjian, F. G. (2023). Opioid toxicity deaths in Black persons who experienced provincial incarceration in Ontario, Canada 2015-2020: A population-based study. Preventive Medicine, 177, 107778–107778. https://doi.org/10.1016/j.ypmed.2023.107778
51	Kelly K. Anderson, Kwame J. McKenzie, and Paul Kurdyak	Examining the impact of migrant status on ethnic differences in mental health service use preceding a first diagnosis of schizophrenia	2017	Ontario	Quantitative method	Black youth	African: 312; Caribbean: 414	African mean age: 25.4. Caribbean mean age: 24.3	Male and female	Africa and Carribean	Population-based health administrative data	Among Africans, 52.6%, 63.1%, and 53.9% accessed family physicians, psychiatry, and emergency departments in the last six months, respectively. Among Caribbeans, 44.2%, 59.3%, and 51.6% accessed family physicians, psychiatry, and emergency departments in the last six months, respectively.	Anderson, K. K., McKenzie, K. J., & Kurdyak, P. (2017). Examining the impact of migrant status on ethnic differences in mental health service use preceding a first diagnosis of schizophrenia. Social Psychiatry and Psychiatric Epidemiology, 52(8), 949–961. https://doi.org/10.1007/s00127-017-1403-z
52	Britt McKinnon, Seungmi Yang, Michael S. Kramer, Tracey Bushnik, Amanda J. Sheppard, and Jay S. Kaufman	Comparison of black–white disparities in preterm birth between Canada and the United States	2016	All Canadian provinces and territories	Quantitative method	Black infants	Canadian sample: 91,045 births	The study recorded gestational age at birth	Infants: Male and female	Not stated	Canada: Canadian Live Birth, Infant Death and Stillbirth Database, and 2006 Canadian census data.	In Canada, 8.9% of infants born to Black mothers were preterm.	McKinnon, B., Yang, S., Kramer, M. S., Bushnik, T., Sheppard, A. J., & Kaufman, J. S. (2016). Comparison of black-white disparities in preterm birth between Canada and the United States. CMAJ. Canadian Medical Association Journal, 188(1), E19–E26. https://doi.org/10.1503/cmaj.150464
53	Cécile Rousseau, Ghayda Hassan, Toby Measham, and Myrna Lashley	Prevalence and correlates of conduct disorder and problem behavior in Caribbean and Filipino immigrant adolescents	2008	Quebec	Quantitative method	High school students and their parents	Caribbean sample size: 118	12 to 19	Male and female	Caribbean	Surveys and diagnostic scales	Among the Caribbean-Canadians, the prevalence of Diagnostic Interview Schedule for Children (DISC)-symptom criterion, DISC-impairment criterion, DISC-conduct disorder diagnosis, youth-externalization borderline and clinical levels, and child-externalization borderline and clinical levels were 12.70%, 55.10%, 12.70%, 22.9%, and 18.6%. The mean youth-rule breaking, youth-aggressive behaviour, and y…	Rousseau, C., Hassan, G., Measham, T., & Lashley, M. (2008). Prevalence and correlates of conduct disorder and problem behavior in Caribbean and Filipino immigrant adolescents. European Child & Adolescent Psychiatry, 17(5), 264-273.
54	Crystal Valdez, Rebecca Rodrigues, Jennifer Reid, and Kelly K. Anderson	Disparities in Access to a Regular Primary Care Physician Among First Generation Migrants with Early Psychosis in Ontario, Canada	2024	Ontario	Quantitative method	Migrants with early psychosis	African: 872, Caribbean: 733	African mean age: 25.3. Caribbean mean age: 24.8	Male and female	Africa and Caribbean	Population-based health administrative data	African and Caribbean migrants had a lower prevalence of regular primary care physician access. Precisely, 19% of African and 16% of Caribbean migrants lacked a regular primary care physician.	Valdez, C., Rodrigues, R., Reid, J., & Anderson, K. K. (2024). Disparities in Access to a Regular Primary Care Physician Among First-Generation Migrants with Early Psychosis in Ontario, Canada. Community Mental Health Journal, 60(6), 1237–1241. https://doi.org/10.1007/s10597-024-01266-7
55	Elsje van der Ven, François Bourque, Ridha Joober, Jean-Paul Selten, and Ashok K Malla	Comparing the Clinical Presentation of First-Episode Psychosis Across Different Migrant and Ethnic Minority Groups in Montreal, Quebec	2012	Quebec	Quantitative method	Patients presenting with first-episode psychosis (FEP)	African and Afro-Caribbean: 39	14 to 30	Male and female	Africa and the Caribbean	Rating scales	Among the African and Afro-Caribbeans, the mean score for the Scale for the Assessment of Positive Symptoms was 39.5, while the mean score for the Scale for the Assessment of Negative Symptoms was 34.6.	van der Ven, E., Bourque, F., Joober, R., Selten, J. P., & Malla, A. K. (2012). Comparing the clinical presentation of first-episode psychosis across different migrant and ethnic minority groups in Montreal, Quebec. Canadian Journal of Psychiatry, 57(5), 300–308. https://doi.org/10.1177/070674371205700505
56	Linda T. Hiraki, Susanne M. Benseler, Pascal N. Tyrrell, Elizabeth Harvey, Diane Hebert, and Earl D. Silverman	Ethnic Differences in Pediatric Systemic Lupus Erythematosus	2009	Ontario	Quantitative method	Children with systemic lupus erythematosus (SLE)	Blacks: 40	3 to 18	Male and female	Not stated	Hopsital records	The median age at diagnosis for Black patients was 12.6 years. The proportion of Blacks with Pediatric Systemic Lupus Erythematosus that had renal disease was 64%.	Hiraki, L. T., Benseler, S. M., Tyrrell, P. N., Harvey, E., Hebert, D., & Silverman, E. D. (2009). Ethnic differences in pediatric systemic lupus erythematosus. The Journal of Rheumatology, 36(11), 2539–2546. https://doi.org/10.3899/jrheum.081141
